# Supplementary material for: Cancer incidence increasing globally: The role of relaxed natural selection
Source: Evol Appl. 2017 Aug 24;11(2):140–52. doi: 10.1111/eva.12523 (PMC5775494; doi:10.1111/eva.12523)
Supplement: Supplementary file 1 [file EVA-11-140-s001.xlsx]

## Sheet: 173 SPSS
aa. country	Is=(1-Ibs)/Ibs	All can0-49	All can, all ages	Bladder	Brain	Breast	Cervix uteri	Colorectum	Corpus uteri	Gallbladder	Hodgkin lymphoma	Kaposi sarcoma	Kidney	Larynx	Leukaemia	Lip, oral cavity	Liver	Lung	Melanoma of skin	Multiple myeloma	Nasopharynx	Non-Hodgkin lymphoma	Oesophagus	Other pharynx	Ovary	Pancreas	Prostate	Stomach	Testis	Thyroid	Data Quality (IARC statement)	GDP PPP (World Bank) 2010	Life e50 1990-95 (United Nations)	BMI ≥30 2010; 18+; Both Sexes, (WHO)	PhyInac both sexes, 2010 (WHO)	Daily smoking of cigarettes (age-standardized rate), 2011 (WHO)	Urbanization 2010 (WHO)	WHO Regions	The World Bank income classificaion	The Arab World (AW)	English, Official Language (EOL)	the Organisation for Economic Co-operation and Development (OECD)	the Asia-Pacific Economic Cooperation (APEC)	The Asia Cooperation Dialogue(ACD)	The Southern African Development Community (SADC)
Afghanistan	0.389024	30.8301	115.2	3.3	3.4	35.1	8.8	4.9	7.9	0.8	1.2	0.1	1.3	2.3	2.3	6.3	5.2	6.9	0.6	0.4	0.3	4.2	9.6	1.8	3.8	1.3	3.7	12.7	0.9	0.7	G6	1604.18	21.15	2.4				Eastern Mediterranean	Low Income
Albania	0.0255512	66.5132	178.3	10	10.4	53.9	5	8.4	11.1	0.3	1.1	0.2	5.8	3.1	5.5	3.2	4	26.2	0.9	0.3	0.3	0.8	1.2	1.3	3.2	4.7	15.8	20.1	4.3	1.5	G3	9297.49	27.1518	16.1		24	52.2	Europe	Upper Middle Income
Algeria	0.0480816	49.9664	123.5	5.9	5.4	48.5	8.5	11.5	1.5	2.9	1.8	0.1	1.5	2.2	4.7	1.7	1.5	9.9	0.5	1.9	3.2	4.5	0.6	0.6	5	1.7	8.8	6	0.5	4.3	C6	12241.3	25.2579	22.6	34.4		67.5	Africa	Upper Middle Income	AW
Angola	0.300608	22.8514	100.8	2.3	0.8	23.5	35.5	5	3.2	0.2	0.5	0.6	0.8	1.2	1.9	3.3	5.2	2	1.7	0.9	0.6	3.1	4.7	0.9	3.5	1.1	25	3.8	0.3	1	G6	6904.5	20.2056	8.3			40.1	Africa	Upper Middle Income						SADC
Argentina	0.024272	63.6386	216.7	6	4.5	71.2	20.8	23.8	7.8	3.3	1.4	0.3	8	2.5	5.1	2.8	3.3	20.9	2.9	1.7	0.2	6	4	0.8	8.7	6.7	44.1	6.7	5	4.6	B3		27.0898	23.7	39.2	17	91	Americas	Upper Middle Income
Armenia	0.0241855	84.6646	257	12.3	9.6	74.1	13.8	19.3	26.7	0.6	2		1.9	6.3	6.3	3.6	10	35.9	1.8	0.8	0.6	2.9	1.3	0.9	8.5	9.3	27.4	15.1	1.9	0.5	G3	6376.27	25.1771	17.8		19	63.6	Europe	Low Middle Income
Australia	0.0102182	99.5356	323	7.6	5.4	86	5.5	38.4	12.1	1.5	2.4	0.2	9.5	1.7	9.4	6.3	4.2	27	34.9	3.7	0.4	12.2	3.5	2	7.6	6.6	115.2	4.8	6.6	8.4	A1	39086.4	30.1252	26	23.8	16	88.7	Wester Pacific	High Income		EOL	OECD	APEC
Austria	0.00913982	92.7902	254.1	11.4	4.7	68	5.8	26	10.4	1.7	1.7		8	2	7.1	4.2	5.2	27.5	9.9	2.6	0.3	7.2	2.8	3.4	7.3	8.2	74.7	6.8	8.2	10.2	A2	41804.2	28.9245	16.7	23.8	44	65.9	Europe	High Income			OECD
Azerbaijan	0.042192	55.2122	141.9	2.7	5.6	25.4	9.8	6.7	2.8	0.5	1.5	0.1	1.3	3.2	3.2	1.7	5	11.5	0.8	0.2	0.4	1.7	4.6	0.9	2.5	2	8.5	13	0.4	0.6	G2	15627.6	25.0742	19.4			53.4	Europe	Upper Middle Income
Bahamas	0.0267805	74.0596	208.9	2	4.7	98.9	20.6	20.3	15.5	0.9	0.7		1.8	4.4	3	3.6	1.9	9.7	0.9	5.1		6.5	1.5	1.4	8.9	3.3	74.1	7	0	0	G1	22451.8	27.3925	33.5	43		82.5	Americas	High Income		EOL
Bahrain	0.0192478	26.3025	112.4	6.3	2.8	42.5	5.9	11.3	4.7	0.8	1.1	0.1	2.6	1.9	4.9	2.2	3.5	15.5	0.3	1.4	0.2	4.2	1.7	0.5	4.4	2.9	13.5	3.9	1.3	2.4	A3	39732.5	26.0508	32.5		17	88.5	Eastern Mediterranean	High Income	AW				ACD
Bangladesh	0.0861321	34.2241	104.4	1.6	0.9	21.7	19.2	3.6	1.5	4.2	0.4		0.8	2.7	1.5	9.4	2.7	10	0.1	0.5	0.3	1.8	12.7	8.9	4.4	0.7	1.7	5.7	0.5	0.6	F6	2409.53	25.2076	2.9	26.8	18	30.5	South-East Asia	Low Middle Income		EOL			ACD
Barbados	0.0190703	90.2648	263.1	4.4	5.7	94.7	25.4	28.4	34.1	1.2	0		1.9	1.1	5.1	4.5	2.1	4.9	0	6	1.2	3.7	1.8	3.4	7	4.6	123.1	6.7		3.3	G2	14987.4	26.3767	28.3	37.6	5	32.1	Americas	High Income		EOL
Belarus	0.0173581	82.4964	218.7	6.5	4.4	45.9	13.2	24.4	17.1	1.3	2.5	0.1	11.1	3.8	8.4	5.1	2.1	26.2	4.1	1.9	0.2	3.6	3	3.1	10.9	5	34.4	18.8	2.6	9.1	A2	15385.5	24.8678	21		24	74.6	Europe	Upper Middle Income
Belgium	0.00994126	111.733	321.1	17.5	5.6	111.9	8.6	36.7	13.2	1.5	2.6	0.3	8.7	3.8	8.3	5.9	3.1	36.8	12.1	3.6	0.4	10.4	4.6	4.1	8.1	5.7	90.9	5.8	5.8	6	A2	39211.3	29.218	18.7	33.2		97.6	Europe	High Income			OECD
Belize	0.0315685	32.6938	160.7	3.2	3.8	39.6	32.7	9	15.9	1	1.2		3.2	5	3.2	1.4	6.3	11.8	0.7	1.8		3.1	2.8	0.7	3.2	4.6	50.4	5.7	1.6	2.3	G2	8042.91	27.2472	20.8		4	45	Americas	Upper Middle Income		EOL
Benin	0.198394	26.1288	94.3	1.7	0.1	30.2	27.6	4.4	3.4	0.3	1.1	0.3	1	0.5	1.1	2.5	13.5	1.5	0.8	0.2	0.5	3	0.8	1	3.2	0.6	25.7	3.7	0.4	1.2	F6	1603.45	23.0068	8	6.9	6	41.9	Africa	Low Income
Bhutan	0.118158	22.8682	79.2	1	1.1	4.6	12.8	3.5		2.1	0	0.4	0.6	1.6	2.3	3.2	4.4	6.9	0.9	0	2.2	1	5.7	2.5	5.2	3.1	1.2	17.2		1.2	D6	6383.7	22.5212	5.5	8.7		34.8	South-East Asia	Low Middle Income					ACD
Bolivia	0.0745192	40.765	143.9	2.4	2.7	19.2	47.7	9.1	4	8.1	0.4	0.4	3.5	0.5	3.3	4.1	3.7	5.1	2.5	1.1	0.3	3.4	0.8	0.6	6.9	2.4	25.9	7.8	1	3.4	G6	5172.1	24.3884	15.3		5	66.4	Americas	Low Middle Income
Bosnia Herzegovina	0.0745192	61.9405	161.1	7	5.6	37.4	13.7	16.6	9.6	2.2	1.3		5.2	4.2	3.2	3	4.6	26.5	1.9	0.7	0.3	2.2	1.1	1.1	8.1	3.8	21.4	8	3	1.5	D5	8746.07	25.5738	16.8	18.1	32	39.2	Europe	Upper Middle Income
Botswana	0.131727	36.9912	107.6	0.9	0.7	19.9	30.3	3.5	4	0.2	0.7	6.3	0.8	2.3	2.3	5.1	5.4	4.8	1.7	1	0.8	6	9.2	2	3.1	1.5	12	0.9	0.2	0.7	D6	13366.5	23.4936	19.4	27.2	13	56.2	Africa	Upper Middle Income		EOL				SADC
Brazil	0.0260764	58.8897	205.5	4.5	5.7	59.5	16.3	15.8	5.6	1.9	1	0.4	3	3.4	4.3	4.9	4.6	16.3	2.8	1.7	0.4	4.4	6.1	2.6	5.2	4.6	76.2	9.2	1.8	6.4	B2	14363.4	26.297	17.8	27.8	15	84.3	Americas	Upper Middle Income
Brunei	0.0152611	46.0483	163.2	1.6	4.9	48.6	16.9	25	12.6	1.1	0.4		1.8	0.5	2.4	6	7	22.7	2.5	1.5	5	5.7	0.7	0.2	8.8	3.7	21.8	7.4		4.4	F5	69207.6	27.7074	15.9		10	75.5	Wester Pacific	High Income		EOL		APEC	ACD
Bulgaria	0.0166788	93.3724	234.8	11	7.3	58.5	24.5	31.5	17.8	1.8	1.9	0.1	6.9	4.9	5.9	4.1	4.2	28.1	3.4	1.7	0.7	4.4	1.6	1.7	14	8	23.5	10.3	6.2	3	A2	14690.5	25.4979	21.2	21	33	72.3	Europe	Upper Middle Income
Burkina Faso	0.575387	23.1475	88.2	2.9	0.2	22.7	23.3	2.5	2.3	0.1	0.3	0.3	0.5	0.2	1.1	1.6	14.4	2.4	0.7	0.1	0.1	2.1	1.5	0.5	3.1	0.7	19.1	3	0.3	1	F6	1401.79	21.5185	5.3	18.4		25.7	Africa	Low Income
Burundi	0.358848	35.7288	135.8	2.1	1.2	23.5	49.3	6	2.7	0.1	0.9	4.9	0.7	1.6	2.5	4.4	4.9	1.7	1.7	1	1.8	3.8	12.8	1	4.5	1.2	41.4	4	0.2	1.1	G6	710.622	21.3843	2			10.6	Africa	Low Income		EOL
Cambodia	0.126204	41.9116	140.4	2.2	2.8	19.3	23.8	8.2	2.5	2.3	0.3		0.9	1.1	5	6	22	12.4	0.7	0.6	1.9	5.4	2.4	2.2	4.5	1.3	5.6	5	1	2.4	G6	2462.22	25.0055	2.3	10.3	20	19.8	Wester Pacific	Low Middle Income					ACD
Cameroon	0.315117	43.6809	97.6	0.8	0.4	35.2	30	3.3	2.8		0.7	1.6	0.5		1.8	2.7	4.8	1.5	1.1	0.8	2.3	8.1	1	2.6	4.9	0.9	23	2.4	0.4	0.7	E6	2518.76	22.9921	9.8	30.7		51.5	Africa	Low Middle Income		EOL
Canada	0.0110063	92.7422	295.7	11.5	5.6	79.8	6.3	35.2	16.3	1.6	2.3	0.1	9.3	1.7	9.5	4.2	3.6	37.9	9.6	3.6	0.5	12.1	2.8	2	8.6	6.4	88.9	4.9	5	12.7	A1	40055.3	30.2611	25.9	23.2	13	80.9	Americas	High Income		EOL	OECD	APEC
Cape Verde	0.0378863	22.1804	74.9	1.2	0.1	25.1	29	3.5	3.7							0.3	13	0.8	0.4			0.7	0.1		4		19	4		0.1	G6	5883.48	24.7414	11	19.6	4	61.8	Africa	Low Middle Income
Central African Republic	0.401756	27.875	92.9	1.3	0.8	31.4	21	4.5	2.5	0.2	0.7	2.1	0.8	0.5	2.9	2.3	5.8	1.5	1.2	1	1.6	5.2	2.3	1.3	4.9	0.9	23.6	2.3	0.2	1.3	G6	882.89	21.6808	4.4	12		38.8	Africa	Low Income
Chad	0.417462	28.0708	88.1	1.4	0.8	34.1	18.8	4.2	3	0.3	0.6	1	0.9	0.6	2.2	2.1	6.6	1.2	0.8	0.6	1.4	4.8	1.8	1.2	5.4	1.3	18.3	2	0.5	1	G6	1913.03	21.3555	7.1	24.6	7	22	Africa	Low Income
Chile	0.0145227	48.1066	175.7	3.9	4.6	34.8	12.8	15	5.4	9.7	0.6	0.1	6	0.9	4.9	1.2	4.7	13.3	1.5	2.3	0.1	6.3	3.2	0.5	6.6	4.8	52.4	15.6	6.8	4.8	C2	18111.7	28.3413	25.3	21.3	27	88.6	Americas	High Income			OECD	APEC
China	0.0321079	56.991	174	3	4	22.1	7.5	14.2	8.6	2.8	0.1		3.8	1.1	4.3	1.2	22.3	36.1	0.6	0.6	1.9	2.6	12.5	0.4	4.1	3.6	5.3	22.7	0.3	2.8	C4	9238.76	25.8974	5.3	24.1	23	49.2	Wester Pacific	Upper Middle Income				APEC	ACD
Colombia	0.0269344	41.7928	160.6	2.9	3	35.7	18.7	12.9	3.6	2.8	0.9	0.7	2.4	1.7	5.8	3.1	2.9	11	3.3	1.4	0.4	7	1.9	0.6	5.9	3.8	51.3	13.4	2.8	5.1	C2	10558.9	26.8794	19	63.6	12	75	Americas	Upper Middle Income
Comoros	0.176451	30.2138	101.5	1.7		17.4	61.3	2.7	1.4			0.1	0.1	1.4	0.6	5.6	3.1	1.2	0.9	0	1	4.3	9.6	0.4	0.8		23.2	1.1		0	G6	1397.32	22.2365	5.6	14.2	8	27.9	Africa	Low Income	AW
Congo, Democratic Republic of	0.371424	20.8247	107.8	2	0.4	23.5	33.1	5.3	3.8		0.4	0.4	0.6	0.9	2.3	2.6	10.6	1	2.2	1.1	0.5	2.6	3.7	0.7	3.7	1.1	31.1	5.4	0.1	1.1	G6	619.467	21.6657	3.7	26	6	39.9	Africa	Low Middle Income						SADC
Congo, Republic of	0.234129	16.6532	88.2	0.5	0.3	31.7	25.2	5.6	2.4		0.2	1	0.5	0.5	2.2	1.4	8.5	1.1	2	1.3	0.2	1.5	0.8	0.3	3.3	0.7	37.4	2.7	0.1	1.1	E6	5421.26	23.0732	9.5	25.4	3	63.2	Africa	Low Income
Costa Rica	0.0166494	51.2076	179.3	3.2	3.1	45.4	11.4	16.4	7.3	2	1.7	0.2	3.7	1.6	5	2.3	4.1	7.3	2.3	1.1	0.7	6.7	1.2	0.8	5.4	4.1	67.5	17.3	4.2	9.3	A2	12072.5	29.7842	21.9		6	71.7	Americas	Upper Middle Income
Cote d Ivoire	0.276868	24.9444	89	1.2	0.4	33.7	21.7	4.8	3.9	1	0.1	0.9	0.7	0.4	0.5	0.9	17	1.7	0.5	0	0.2	1.6	1.1	0.3	3.9	2.6	19.6	4.4	0.5	0.3	F6	2833.73	21.969	7.9	22.6	5	50.6	Africa	Low Middle Income
Croatia	0.0112343	90.7294	266.9	10.9	8.6	60.9	10	32.9	12.5	3.1	3.1		10	4.7	6.3	5.2	4.7	34.3	8.9	2.4	0.3	7.3	2.8	3.2	10.3	6.9	46.2	9.8	8.8	9.4	A2	18968.9	26.2044	21.4	16.2	29	57.5	Europe	High Income
Cuba	0.0112592	63.5445	218	7.4	5.5	50.4	17.1	19.7	14	1.3	1.8	0.5	3.1	7.6	5	4.3	3.8	32.9	0.8	2	0.4	5.3	4.6	2.2	6.9	4.6	84.2	5.9	1.4	1.7	C1	18103.2	28.7213	22.5			76.6	Americas	Upper Middle Income
Cyprus	0.00597486	64.1995	204.7	11.6	3.7	78.4	4.1	24.5	10.7	1.4	1.9	0.1	3	1.6	9.5	1.7	2.7	16.2	3.2	2.6	0.1	7.3	1	0.1	7	4.3	55.1	5.4	4.2	8.9	A3	33934.4	29.1602	22	34.7	27	67.6	Europe	High Income
Czech Republic	0.00833156	82.5643	293.8	11.5	5.4	70.3	14.1	38.9	18	4.1	2	0.1	16.7	2.9	5.9	4.9	4.3	32.5	12.6	2.1	0.4	6.8	3.1	3.3	11.1	9.7	72.2	7.4	8.6	7.3	A2	27051	25.5332	25.3	23.8	23	73.3	Europe	High Income			OECD
Denmark	0.00875262	102.631	338.1	14.4	5.8	105	10.6	40.5	13.5	2.1	2.2	0.1	7.2	2.5	6.4	5.4	2.9	39.2	19.2	2.7	0.3	9.8	3.9	3.8	10.3	8.5	91.3	5.6	11.9	3	A2	41806.9	27.939	17.7	24.3	20	86.8	Europe	High Income			OECD
Djibouti	0.182237	30.0652	92.7	2.2	0.3	35.9	17.3	6.1	2.5	0.5	0.2		1.5	0.5	5	2.7	3.2	2.7	0	0.6	1.3	5.4	3.9	0.1	7.4	0.2	8.5	2.7		2.6	G6	2611.44	23.7822	8.3			77	Eastern Mediterranean	Low Middle Income	AW
Dominican Republic	0.0458584	44.8177	153.4	1.1	3.3	38.1	30.7	10.2	4	0.5	0.5	0.2	0.6	3.1	4.3	2.2	8.9	12	0.3	1.3	0.2	1.6	1.4	4.1	1.6	3	68.5	7.3	0.4	0.7	G3	10850.9	27.7036	21	35.9	11	73.8	Americas	Upper Middle Income
Ecuador	0.0390669	48.1582	164.5	2.2	4.4	32.7	29	10.7	3.8	4	1.1	0.3	2.9	0.9	6.5	2.2	5	7.2	1.7	1.2	0.1	6.9	1	0.4	5.2	3.2	54.4	16.9	2.3	7.8	C3	9122.61	28.6847	16.8	25.2		62.7	Americas	Upper Middle Income
Egypt	0.0301049	42.8651	152	13.1	7.4	49.5	2.3	5.6	3.8	1.1	1.5	0.1	2.4	2.1	5.9	2.4	25.6	7.2	0.2	0.8	0.3	7.8	2.1	0.8	6.4	3.4	7.8	2.5	0.5	2.7	C3	10399.9	24.6622	26.2	32.3		43	Eastern Mediterranean	Low Middle Income	AW
El Salvador	0.0315882	47.8189	153.4	1.5	4.9	23.7	24.8	8.5	16.3	1.8	0.5		1.5	1.5	5.8	1.1	7.7	5.9	0.2	0.1	0.1	2.1	1.3	1.2	4	3.9	27	16.4	0.4	1.7	G2	7090.57	27.7819	20		5	64.3	Americas	Low Middle Income
Equatorial Guinea	0.304102	38.6082	86.4	2.6	0.5	25.2	25.1	4.3	5.4	0	0.1	0.7	0.3	1.1	1.1	3.3	3.2	3.9	0.2	0.1	0.6	5.2	1.3	2.4	4	0.6	19.4	2.3		0.1	G6	33734.7	21.6588	15			39.2	Africa	Upper Middle Income
Eritrea	0.0930867	30.8711	101.7	2.2	1.3	35.9	17.4	6	2.2	0.9	0.8	2.2	1.9	0.7	5	2.2	3.1	2.5	0.5	0.7	1.5	5.1	4.5	0.6	7.6	1	8.5	2.4	0.3	3.1	G6	1061.32	18.2096	3.5	10.7	4	20.6	Africa	Low Income		EOL
Estonia	0.0109701	72.3685	242.8	7	5.2	51.6	19.9	27.2	14.6	1.4	2		11.7	2.5	7.6	4.3	2.3	24.4	7.4	2.7	0.1	4.9	2.2	1.7	11.8	7	94.4	13.8	3.5	3.9	A1	21085.1	24.6182	21.2	11.9	25	68.1	Europe	High Income		EOL	OECD
Ethiopia	0.226819	38.2472	108	2.5	0.8	41.8	26.4	7.3	2	1.1	0.9	4.6	2.1	0.4	5.5	1.6	2	3.2	0.1	0.6	0.8	4.1	3.4	0.1	8.6	1	6.4	3	0.3	3.9	E6	1059.44	21.7044	3.3	18.9		17.3	Africa	Low Income
Fiji	0.0337725	70.7708	139.1	3.1	0.2	65	37.8	7	11.3	1.4	0.4		0.4	0	5.6	3.7	8.9	6	0.8	1.6	0.5	0.8	1.5	0.1	14.9	2.1	17.3	2.4	0.4	4.3	D3	6953.96	22.7913	35	17		51.8	Wester Pacific	Upper Middle Income		EOL
Finland	0.00920156	75.1686	256.8	8.3	5.2	89.4	4.3	23.5	13.9	1.8	2.5	0.1	7.9	1.1	7.5	4.1	4.9	20.1	12.6	2.8	0.1	11.2	2.3	1.2	8.4	8.7	96.6	5.2	5.7	5.2	A1	38296.5	28.5995	19	23.5	17	83.6	Europe	High Income			OECD
FYR Macedonia	0.0139329	79.4207	239.3	11.5	8.7	76.2	12.4	24.3	29	1.1	1.5		3.6	4.7	5.1	2.1	4.1	40.8	4.8	0.7	0.2	2.8	0.7	0.9	11.3	7.7	27.6	16.5	4.4	1.7	G3	11449.5	25.791	18.2				Europe	Upper Middle Income
Gabon	0.124192	31.4574	90.2	3.8	0.9	16.1	19.9	5.2	7.5	0.2	0.1	1.3	0.8	2.8	1.2	4.4	2.3	6.2	1.2	0		3.8	2.3	2.2	4.8	0.7	15.8	2.4		0.5	F6	15659	24.9024	15.7	26	7	85.7	Africa	Upper Middle Income
Georgia	0.0387044	72.862	181	4.1	8.5	44	14.2	8.5	14.2	0.5	1.1		2.7	5.7	3.3	2.6	6	15.9	1.7	0.6	0.9	2.6	0.6	1.4	3.7	2.3	18.6	9.6	3.3	1.7	G2	5818.19	26.6969	18.6	20.6	23	52.9	Europe	Upper Middle Income
Germany	0.00797208	106.685	283.8	13.4	5.3	91.6	8.2	30.9	11.9	2.3	2.2	0.1	10.6	2.5	7.8	5.7	4.6	27.5	11.4	2.9	0.3	8.5	4	4.8	7.4	7.9	77.3	7.8	9.7	4.5	B2	39553.2	28.603	18.5	21.1	24	74.3	Europe	High Income			OECD
Ghana	0.13051	27.4234	91.7	2.1	0.4	25.6	35.4	4.1	3	0.4	0.5	0.4	0.7	0.7	1	3	11.1	2.4	0.8	0.4	0.4	4.7	0.5	0.3	4.1	1.2	13	2.9	0.6	0.8	F6	3028.31	22.7232	10.1	15.6	4	50.7	Africa	Low Middle Income		EOL
Greece	0.00907442	53.1748	163	9.1	7	43.9	5.2	13.5	7	1.4	2.1	0.2	4.5	2.3	7.7	1.6	3.4	28.5	2.4	1.8	0.2	2.1	0.8	0.7	8.4	5.8	20.2	5.3	2.5	1.6	G3	28900.8	29.9714	21.3	12.9	36	76.3	Europe	High Income			OECD
Guatemala	0.0654777	32.4705	130.4	0.6	4.1	11.9	22.3	4.3	17.4	1.4	0.4		1.5	1.5	4.7	0.7	16	6.5	1.1	0.2		1.3	1.6	1.6	2.3	2.5	22.3	23.7	0.6	0.9	G2	6710.73	25.3349	17.1	13.3	3	49.3	Americas	Low Middle Income
Guinea	0.263064	15.5565	90	0.9		14.5	38.4	1.8	2.6	0	0.2	0.3	0.3	0.8	1.4	1.6	19.5	1.4	1.3	0	0.1	2.4	0.4	0.2	3	0.3	34.7	3.2		0.6	E6	1161.47	22.7533	5.8	9.9	8	34.9	Africa	Low Income
Guinea-Bissau	0.363108	22.3949	83.1	2.2	0.3	26	29.8	3.5	2.4	0	0	0.4	0.3	0.3	0.6	1.5	13.4	1.6	0.6	0		2.9	0.4	0.2	3.8	1	19	3.3		0.6	G6	1340.2	21.788	6.1			45.2	Africa	Low Income
Guyana	0.0532596	46.4661	165.9	0.5	0.3	50.4	46.9	9.3	22.6	1.2	0.5	0.2	2.2	2.3	2.6	4	5.5	4.1	0	1.9		2.9	1.4	0.8	7.9	2.8	65.8	3.9		1.3	G2	5429.95	22.8682	20.5		9	28.2	Americas	Upper Middle Income		EOL
Haiti	0.148258	29.7199	106.9	1.2	0.7	22	24.9	6.8	3.2	0.6	0.2	0.1	0.7	0.3	2.1	1	6.4	7.1	0.1	0.2		1.4	1.8	0.7	3	2.4	38.6	7.7	0.4	0.2	G3	1487	22.6404	10.4			52	Americas	Low Income
Honduras	0.0471986	36.924	131.2	1	4.1	19.9	29.4	6.9	14.8	1.6	0.3		1.5	1.9	4.8	0.7	11.2	6.4	0.7	0.3		1.9	1.2	1.1	2.5	3.3	22.7	17	0.4	1.1	G6	4183.69	27.5397	16.5			51.7	Americas	Low Middle Income
Hungary	0.0111107	100.964	285.4	14.1	4.1	54.5	18	42.3	7.5	2.9	1.4		9.1	6.3	6.8	9.7	3.3	51.6	7.1	1.2	0.8	5.9	3.6	7	10.6	9.3	37.5	9.5	10.9	5	G1	21477.6	24.3204	22.5	18.1	29	68.9	Europe	High Income			OECD
Iceland	0.00569233	71.9763	284.3	11.5	5.3	96.3	7.9	28.4	11.8	1.2	1.4	0.1	8.8	0.6	6.1	4.3	1.7	29.8	12.1	3.1		9	4	0.7	6	5	106.6	5	7.2	6.9	A1	38659	30.6088	21.3			93.6	Europe	High Income			OECD
India	0.113259	30.8345	94	1.6	1.6	25.8	22	6.1	2.3	1.8	0.7		0.9	2.5	2.8	7.2	2.7	6.9	0.2	0.7	0.4	2.2	4.1	3.7	4.9	1.2	4.2	6.1	0.5	1.2	C5	4454.62	22.3756	4	13.4	4	30.9	South-East Asia	Low Middle Income		EOL			ACD
Indonesia	0.058128	44.8988	133.5	3.2	2.1	40.3	17.3	12.8	5.6	0.8	0.5		1.5	1.2	4.3	2.3	8.4	16.3	0.5	1.1	5.6	6	1	0.9	8.4	2.7	14.8	2.8	1.4	3.3	F6	8326.33	23.8733	4.3	23.7		49.9	South-East Asia	Low Middle Income				APEC	ACD
Iran, Islamic Republic of	0.038204	39.5781	127.7	8.3	4.2	28.1	2.8	11.1	2.5	1.2	1.3	0.1	2.6	2.2	5.8	2	2.5	7.7	0.8	1.6	0.6	4.7	8.6	0.3	4.8	1.8	12.6	15.2	1.7	2.7	C6	16636.2	24.842	23.9	33.5	8	70.6	Eastern Mediterranean	Upper Middle Income					ACD
Iraq	0.0685634	30.8849	135.3	11.4	6	42.6	2.8	7.1	1.4	0.9	1.8	0.3	2.9	5.5	6.8	2.3	4	14	0.3	0.8	0.7	6.6	1.2	0.8	4.3	2.7	8.7	5.3	1.1	2	F6	12080.3	26.3571	21	49.3	12	69	Eastern Mediterranean	Upper Middle Income	AW
Ireland	0.010218	85.8645	307.9	8.9	5.8	92.3	13.6	34.9	11.1	2	2.4	0.1	8.4	2.7	9.4	3.9	3.3	31.3	13.7	4.1	0.4	10.8	5.7	1.9	11.2	6.6	114.2	6.5	9.3	2.8	A1	42900.1	27.6507	23.1	35.1		61.8	Europe	High Income		EOL	OECD
Israel	0.00892271	66.9073	283.2	12.6	6	80.5	4.6	35.9	15.4	1.5	3.7	1.5	10	2.2	8.8	2.2	2.3	21.2	11.4	4.1	0.6	16.2	1.2	0.3	7.3	7.6	84.3	7.1	4.9	11.5	A2	28762.6	29.4939	23.5		22	91.8	Europe	High Income		EOL	OECD
Italy	0.00805828	111.089	278.6	11.8	4.9	91.3	6.7	33.9	14	2.3	2.4	0.6	8.7	3.2	7.7	3.1	7.1	24.5	11.4	3.8	0.5	11.2	1.3	1.4	10.2	6.7	67.6	8.2	8.7	10.8	B2	34716.1	29.9996	19.6	33.2	21	68.3	Europe	High Income			OECD
Jamaica	0.0458653	52.9913	198.5	3.3	1.4	55.8	26.3	14.4	12	0.9	0.9		1.1	3	6	2.8	4.6	18.2	0.9	3.9	1	6.8	2.2	0.4	6	3.3	88	9.1	0.6	1.7	C3	8201.12	28.2479	24.5	27.9		53.7	Americas	Upper Middle Income		EOL
Japan	0.00680153	68.2539	217.1	5.6	2.8	51.5	10.9	32.2	10.6	4.7	0.5		5.3	1.1	4.3	2.9	9.3	24.6	0.6	1.3	0.2	6.8	6.1	1.9	8.4	8.5	30.4	29.9	2.2	4.4	B1	33740.5	31.4873	2.9	33.8	20	90.5	Wester Pacific	High Income			OECD	APEC	ACD
Jordan	0.0403975	38.8245	155.4	7.1	3.9	61	2.4	25.6	5.2	2.4	2.3	0.3	3.2	3.4	6.1	1.7	4.2	15.7	0.5	2.6	1.1	5.9	0.9	0.3	5.4	4.2	15.3	5.9	1.7	4.5	D5	11028.4	25.7553	28.1	15.6	21	82.5	Eastern Mediterranean	Upper Middle Income	AW
Kazakhstan	0.0476052	75.2123	236.5	6.7	6.2	63	29.4	22.8	12.9	0.2	1.6	0.3	2.9	5.5	5.7	6.3	7.9	27.9	3	0.6	0.4	2	10.1	2.7	9.7	6.8	14.9	21.6	2.4	0.5	G2	19204.6	24.4795	21.2	20.6	20	53.7	Europe	Upper Middle Income					ACD
Kenya	0.147246	41.0465	181.8	1.7	2.9	38.3	40.1	8.6	6.6	1.4	1.1	11.8	1.4	2.1	3.9	5.5	5.4	2.6	1.2	1.8	3	4.8	17.6	1.7	6.4	2.9	31.6	9.5	0.4	1.4	E6	2451.91	24.3961	5.6	19.2	9	23.6	Africa	Low Middle Income		EOL
Korea, Democratic Republic of	0.0499637	64.0892	181.2	4.6	5.1	36.8	12.4	21.8	5	2.4	0.3		4.3	2.2	3.5	1.3	16.2	44.2	0.2	0.5	1.3	2.3	5.2	0.5	6.8	4.9	3.2	14.3	0.5	2.4	G6		26.6144	2.2				South-East Asia	Low Income			OECD
Korea, Republic of	0.0117899	154.93	307.8	5.2	3.4	52.1	9.5	45	5.8	6.5	0.4	0.1	8	1.5	5.6	2.2	22.8	28.7	0.9	1.8	0.7	7	2.9	1.2	6.8	6.7	30.3	41.8	0.9	52.8	A2	30465.3	26.8509	4.2	33.4	25	81.9	Wester Pacific	High Income				APEC	ACD
Kuwait	0.0200088	23.3502	102.1	5.5	1.7	46.7	4	12.8	7.5	1.1	1.5		2.2	1.5	6.5	1.5	4	8	0	1.5	0.5	6	0.8	0	4.7	3.1	14.5	2.6	0.6	3.4	A2	73841	25.2156	36.8	56.6	13	98.3	Eastern Mediterranean	High Income	AW				ACD
Kyrgyzstan	0.051484	39.0594	137.6	2.8	3.2	27.3	23.7	8.2	8.4	1.1	0.3	0.2	2.2	2.6	3.2	4	8.4	15.6	1.1	0.1	0.6	1.5	4.9	1.5	6.3	4.2	7.3	21.4	0.7	1.1	G2	2733.73	25.5476	13	13.3	20	35.3	Europe	Low Middle Income
Lao PDR	0.106789	34.9235	141.8	2.1	2.1	19	12.5	8.8	3.4	4.8	0.5		1.1	0.6	3.9	3.4	52.6	13.2	0.5	0.7	1.7	3.7	0.6	0.7	5.2	1	3.5	2.3	0.4	3	G6	3821.84	22.2444	2.5	10.3	19	33.1	Wester Pacific	Low Middle Income					ACD
Latvia	0.0150847	77.2761	246.8	9.2	8.7	52.1	17.3	23.7	16.7	1.2	1.8		10.9	3.7	7	3.1	3.3	27.8	5.6	1.8	0.2	4.8	3.5	2.1	14.2	8.1	82.7	14.3	4.6	4.8	A1	17488.8	24.3959	22.2	22	26	67.7	Europe	High Income
Lebanon	0.0207235	65.3038	197.4	16.6	4	78.7	4.6	16.1	7.7	1.6	3.7	0.2	3.2	3.6	7	2	2.6	19.8	1.1	2.2	0.7	13	0.7	0.3	7.5	3.1	37.2	5.5	2.4	4.4	D6	15934	25.944	28.4	38.8		87.2	Eastern Mediterranean	Upper Middle Income	AW
Lesotho	0.27447	36.1423	103	1.2	0.4	9	38.4	2	2.5	0	0.1	22.4	0.4	1.7	0.3	2	5.7	2.8	0.5	0		1	15.1	0.7	1.7	0.4	12.1	1.1	0.3	0.4	G6	2189.31	23.2154	12.8	7.2		24.8	Africa	Low Middle Income		EOL				SADC
Liberia	0.222251	19.9095	89.2	1.1	0.2	24.1	30.1	3.2	3.2	0.5	0.1	0.4	0.3	0.6	1	1.3	17.9	1.5	1	0	0.1	2	0.7	0.2	3.4	1.4	27.2	3.7	0.2	0.4	G6	674.6	21.5592	5.4	27.5	5	47.8	Africa	Low Income		EOL
Libya	0.0348511	33.4611	124.1	8.6	4	24.1	9.7	14.5	3.8	2.2	1.9	0.3	2.7	2.8	5.1	1.3	4.8	15.6	0.4	1.5	2.3	4.8	0.9	0.4	5	4.7	15.5	3.6	0.7	2.4	C6	29648.5	25.29	30	38	18	77.6	Eastern Mediterranean	Upper Middle Income	AW
Lithuania	0.0123328	85.7998	251.9	8.7	6.5	48.7	26.1	23.4	17.7	1.5	1.9	0.1	13.2	3.5	8.4	4.1	2.7	26.2	5.2	2.9	0.2	6.3	3.6	2.7	12.2	7.4	60.9	13.8	2	12.2	A1	20052.2	25.8356	23.8	18.4	27	66.8	Europe	High Income
Luxembourg	0.00770115	88.7096	280.3	8.7	5	89.1	4.9	31.5	24.2	0.6	1.8		8.3	2.3	6.1	5.2	6.7	28.4	11.4	2.4		8.2	4	3.3	7.3	6.1	78.8	7.6	8.2	9.8	D2	84200.6	28.8357	20.8	28.5		88.5	Europe	High Income			OECD
Madagascar	0.0970832	37.4935	137.5	3.2	1.4	26.6	44.6	8	2.9	0.7	0.5	0.9	0.8	1.9	3.4	6.1	3.6	7.2	1.3	1.4	1.2	3.9	7.8	2	2.2	2.3	32.9	4.7	0.4	0.6	G6	1362.3	22.6985	4.5	17.9		31.9	Africa	Low Income						SADC
Malawi	0.286869	61.6932	156	7	0.4	16.8	75.9	3.4	2.2	0	0.6	23.8	0.7	0.6	0.5	2.3	1.8	0.9	1.5	0.2	0.4	7.5	24.2	0.1	2.5	0.4	10.8	2.7	0.4	0.9	C6	722.381	22.2351	4.2	7.5	9	15.5	Africa	Low Income		EOL				SADC
Malaysia	0.0154369	45.4862	143.6	3.7	2.8	38.7	15.6	18.3	5.3	1	0.6		2.4	1.8	4.6	3	6	17.9	0.5	0.9	7.2	4.7	2	1.1	7.8	2.4	10.8	7.8	0.9	2.8	C2	19985.7	25.5313	10.5	52.3	20	70.9	Wester Pacific	Upper Middle Income		EOL		APEC	ACD
Maldives	0.0204626	19.7894	88.9	2		31.6	11	5.8	3.1				0	2.7	1.4	11	2.7	7.7	0	0		0.7	4.3	3.7	7.1		6.4	3.7		2.8	G6	11437.7	22.7063	6.7	30.7	16	40	South-East Asia	Upper Middle Income
Mali	0.291974	32.8619	111.4	6.7	0.5	29.8	44.2	6	3.5	0.2	0.7	0.4	1.9	0.5	0.9	2.2	4.7	2.7	0.9	0.3	0.1	3.1	0.9	0.7	5.2	1.3	12.8	9.2	1.5	2.3	E6	1629.99	21.7252	5.7	23.7	10	36	Africa	Low Income
Malta	0.0100267	73.0766	242.9	15.8	4.5	85.9	3.8	31.9	15.3	1.8	2.1		8	2.9	6.7	3.9	2.3	20.4	6.2	2.1	1.7	6.7	2.1	1.4	11.8	8.1	50.8	8	6.9	5.8	A1	26671.5	28.2168	24.7	42.9	22	94.7	Europe	High Income		EOL
Mauritania	0.206458	25.517	85.7	2.2	0.3	25.8	29.4	3.6	2.7	0.1	0.3	0.3	0.7	0.5	1.1	1.5	13.4	1.4	0.8	0.1		2.8	0.6	0.2	3.9	1.2	19	3.5	0.1	1.1	G6	3232.62	23.503	8.2	45.1	10	56.7	Africa	Low Middle Income	AW
Mauritius	0.0232038	63.4025	180.2	4.3	4.3	64.2	15	18.6	11.5	1.3	0.7	0.1	4.2	2.6	12	5.1	2.4	9.9	0.3	1.4	0.5	4.7	3.3	1.6	8.3	3.9	22.9	8	2.3	1.4	D2	15283.5	25.07	15	25.2	18	40.6	Africa	Upper Middle Income						SADC
Mexico	0.0243961	48.2602	131.5	2.9	3.9	35.4	23.3	7.8	4.9	1.8	1.3	0.1	3.5	2.2	5.6	2.5	5.7	7.5	1.8	1.3	0.1	4.1	1	0.5	5.6	3.8	27.3	6.9	2.8	2.6	E1	14690	28.4894	25.9	26	7	77.8	Americas	Upper Middle Income			OECD	APEC
Micronesia	0.0673743	46.5061	171.4	2.9	0.5	48.8	8.7	20.4	12.3	0.4	0.5		2	0	4.7	2.4	7	34.8	3.1	0.4	2.7	4.3	1.6	0	3.1	3	60	1.7		5.9		3269.64	24.5111	37.2	36			Wester Pacific	Low Middle Income		EOL
Mongolia	0.0369106	40.4232	200.9	1.1	2.5	9.4	24.3	6	1.9	0.5	0.1		3.1	1.6	1.5	2	78.1	15.6	0.1	0.1	0.4	1.9	17.6	1.5	3.7	5	3.4	32.5	0.6	1.5	D5	7552.42	21.3536	14.4	21.4	24	67.6	Wester Pacific	Low Middle Income
Montenegro	0.0127905	112.392	238.3	10.1	8.2	59.7	20.2	28.2	15.3	2.4	1.7		6.6	5	5.7	4.8	5.2	39.6	4.7	1.3	0.4	4.2	1.8	2.1	12	6.3	33.7	9.5	4.6	1.8	G6	13339	28.5422	18.7			63.1	Europe	Upper Middle Income
Morocco	0.0472072	40.6901	117.8	5.8	2.9	40.8	14.3	8.5	3	1.7	1.7	0.2	1.5	2.7	2.9	2.5	1.2	13.6	0.4	1.7	2.3	6	1.2	0.4	4.7	2	18.5	4	0.8	3.4	E6	6334.9	24.9547	20.2		13	57.7	Eastern Mediterranean	Low Middle Income	AW
Mozambique	0.329486	55.3402	136.8	1.5	0.1	14.5	65	1.2	1.9	1	0.9	23.3	0.1	0.8	3.7	4.7	4.5	2.8	1.3	1.7	1.7	6.3	9.5	0.7	0.9	2.7	9.6	0.9	0.4	0.6	E6	910.735	21.0003	4.4	5.8		31	Africa	Low Income						SADC
Myanmar	0.109183	48.0055	140.5	2.1	1.8	22.1	20.6	8.7	2.4	2.7	0.3		1.1	2.1	4	6.2	11	20.2	0.3	0.6	2.4	3.5	7.6	5.1	5.5	1.8	4.3	11.2	0.5	2	G6		22.9906	2.1	9.9	14	31.4	South-East Asia	Low Middle Income
Namibia	0.134812	25.4664	82.7	2.1	0.6	24.4	14.7	4.8	2.6	0.1	0.3	7.2	1.2	1.7	1.4	5.1	1.7	3.3	2.1	0.7	0.2	2.4	1.3	1.3	2.8	0.7	22.2	1.6	0.5	0.7	D6	8262.13	23.4331	16.8	31.8	13	41.6	Africa	Upper Middle Income		EOL				SADC
Nepal	0.0733344	24.8475	85.2	2	1.3	13.7	19	3.2	0.9	4.3	0.7		1	2.3	3.1	4.4	0.9	12.3	0.2	0.6	1	3	2.5	2.3	5.8	1	1.5	5.3	0.5	1.2	G6	1958.64	22.381	2.7	4.1	20	16.8	South-East Asia	Low Income
New Zealand	0.0126189	90.0077	295	2.9	4.8	85	5.3	37.3	13.9	1.4	2.1	0.1	8.2	1.3	8.2	4	4	25.9	35.8	3.9	0.6	11.7	3.6	1.4	8	5.9	92.2	5.2	7.8	5	A1	31028.1	29.2164	26.5	39.8	18	86.2	Wester Pacific	High Income		EOL	OECD	APEC
Nicaragua	0.0364539	33.8985	114.4	0.9	3.6	23.9	36.2	7.9	2.8	2	0.4	0.1	1.5	2.5	4.1	0.6	10.3	7	0.5	0.5	0.1	2.1	0.9	0.6	2.1	3.7	23.3	11.1	0.4	1	G3	3885.61	25.7802	15.7			57.3	Americas	Low Middle Income
Niger	0.255341	20.7384	63.4	1.9	0.7	23.8	8.6	4.8	3.1	0.3	0.3	0.2	1	0.6	1.3	1.7	6	0.2	0.6	0	0.3	1.6	0.7	0.5	7.3	1.5	9	1.9	0.8	0.7	E6	824.198	22.2306	3.7	25.1	2	17.6	Africa	Low Income
Nigeria	0.278389	29.9752	100.1	1	0.4	50.4	29	4.2	3.4	0.2	0.7	1	0.6	0.9	1.5	1.2	11.5	1.1	0.5	0.6	0.8	3.2	0.3	0.3	3.1	1.8	30.7	2		0.5	E6	5010.29	20.2748	8.9	22.3	3	43.5	Africa	Low Middle Income		EOL
Norway	0.00876338	88.0253	318.3	13.5	8.4	73.1	9.8	38.9	16.9	1.6	2.4	0.1	9.3	1.3	7.8	4.4	2.1	30	18.8	4.7	0.2	10.5	2.5	1.7	9.5	7.2	129.7	4.6	12.2	4.1	A2	58772.4	29.4564	21.6	25.8	19	79.1	Europe	High Income			OECD
Oman	0.00876338	22.0464	82.1	4.8	1.9	26	5.3	7.4	3.8	0.7	1.4	0.2	2.1	1	5	1.8	3.9	5.1	0.4	1.3	0.4	5.9	1.5	0.4	3.3	2.2	10.2	5.3	0.4	2.5	A3	48193	25.3144	28.4		4	75.2	Eastern Mediterranean	High Income	AW
Pakistan	0.140831	40.3257	111.8	3.4	2.8	50.3	7.9	4	3.6	1.5	1.2		1.3	2.9	2.8	9.8	3.6	5.8	0.2	0.6	0.6	4.4	4.1	2.2	5.6	0.5	5.3	3	0.9	1.4	E6	4134.2	25.0137	4.7	26	14	36.6	Eastern Mediterranean	Low Middle Income		EOL			ACD
Panama	0.0340682	47.0112	148.4	2.3	4.3	43	18.7	12.5	7.7	0.7	0.7	0.4	2	2.4	5.6	2.2	4.9	9	1.4	1.9	0.2	4.3	1.5	1.4	6.4	2.9	39.4	10.6	0.2	2.2	G2	14619.5	29.54	23.7		5	65.1	Americas	Upper Middle Income
Papua New Guinea	0.120576	48.2026	165.2	1.5	0.4	33.7	34.5	8.1	9.3	1.1	0.4	0.1	0.8	1.9	3.8	25	11.2	8	4.2	0.6	0.2	7.3	2.8	2.2	7	1.3	16.4	6.9	0.4	5.8	G6	2119.17	19.7723	26.2	14.7	36	13	Wester Pacific	Low Middle Income		EOL		APEC
Paraguay	0.0345359	43.6234	147.5	2.2	2.2	43.8	34.2	12.1	5.8	1.4	0.6	0.2	1.5	3	5.6	1.9	3	14	1.5	1.1	0.1	3.8	2.9	1.5	5.1	4.7	34.8	6.3	1.3	2.1	G3	6865.82	26.7673	14.5	24.6	12	58.5	Americas	Upper Middle Income
Peru	0.0336904	46.6887	154.5	3.1	5.4	28	32.7	11.1	3.7	4	0.6	0.2	3.6	1	4.7	2.1	6.4	10.1	1.6	1.7	0.2	5.8	1.2	0.4	4.9	4.6	30.4	15.8	1.3	3	E3	9714.55	26.5139	18.5			76.9	Americas	Upper Middle Income				APEC
Philippines	0.0493795	42.9187	140	1.5	2.6	47	16	13.1	5.6	0.5	0.2		1.4	2.2	4.7	3.6	11.4	19.3	0.4	0.5	2.2	3.1	1.1	1.9	5.9	2.6	18	3.8	0.5	3.6	B2	5500.19	23.6749	4.1	15.8	21	45.3	Wester Pacific	Low Middle Income		EOL		APEC	ACD
Poland	0.0113172	62.5429	229.6	11	7.9	51.9	12.2	27	16.9	2.9	1.8		8.1	4.3	5.6	5.1	2.8	38	4.1	2	0.5	4.3	2.2	2.5	13.6	6.9	35.9	8.4	4.7	3.4	C3	20757.4	25.5799	23.1	18.7	26	60.9	Europe	High Income			OECD
Portugal	0.00934336	101.877	246.2	12	5.9	67.6	9	31.7	12.6	2.1	2.6	0.8	5	4.7	6.8	6.8	5	20.2	6.7	2.3	1	10.5	3.1	4	6.2	5	63.6	13.1	6	3.2	C3	26924.4	28.4592	18.4	34.9	19	60.6	Europe	High Income			OECD
Qatar	0.0150405	28.7191	108.8	5.3	2.6	46.1	5.1	12.6	5.7	2.1	1.4	0.4	3.5	1.9	4.9	2.1	7.9	10.7	0.5	1.9	0.7	6.3	2.2	0.5	4.6	2.1	13.2	5.8	0.5	2.3	A3	125395	28.6277	38.1	41.6		98.7	Eastern Mediterranean	High Income	AW				ACD
Republic of Moldova	0.020919	64.1937	194.1	6.3	3.9	38.7	19.6	28.3	12.8	0.7	1.4		4.6	5.4	4.3	5	8.5	23.5	2.3	1.1	0.4	4.4	1.6	2.9	7.5	8.1	19.7	11.5	2	4.5	G1	3845.64	23.6002	13.6	12.3	20	44.9	Europe	Low Middle Income
Romania	0.0176491	82.738	224.2	9.7	5.7	50	28.6	26.4	8.5	1.5	1.4	0.1	5.7	5	6	5.4	5.8	32.6	3.5	1.8	1.2	5	2.3	4.9	10.3	7.9	24.2	10.4	2.9	2.8	E1	16252.2	25.0968	20.2	25.3		53.8	Europe	Upper Middle Income
Russian Federation	0.0244745	69.5731	204.3	5.7	4.3	45.6	15.3	24.5	16.1	1.3	1.8	0.1	8.9	2.9	6.3	4.5	2.9	24	4.1	1.2	0.2	3.8	3.1	1.9	11.3	6	30.1	16	1.7	5.2	D2	20498	23.9072	22.2	9.5	34	73.7	Europe	Upper Middle Income				APEC	ACD
Rwanda	0.19062	32.7323	135.8	3.5	0.6	15.9	41.8	5.1	5.3		0.7	4.7	0.7	1.4	2.6	3.8	13.3	1.2	2.4	1	0.9	3.7	6.7	1.2	4.2	1.5	25.6	8.2	0.1	1	F6	1236.46	15.2063	3.1	15.3		24	Africa	Low Income		EOL
Samoa	0.0365371	29.9152	92.7	1.3	0.5	23.2	17.1	6.5	7.4						1.7	1.2	3	4.7	0.9	0	1.3	4.2	0.6	0	3.9	0.7	10.9	9.7		0	D6	5295.67	23.246	41.8	16.2		20.1	Wester Pacific	Low Middle Income		EOL
Saudi Arabia	0.0354137	28.0247	91.1	3.6	2	29.5	2.7	11.6	5.8	1.9	1.6	0.3	2.3	0.8	3.8	2	4.7	5.1	0.3	1	1.3	6.3	1.4	0.4	3.4	2.4	9.5	3.1	0.6	4.1	D6	44675.4	25.6387	32	61	14	82.1	Eastern Mediterranean	High Income	AW				ACD
Senegal	0.148885	25.2164	101.2	3.9	0.2	22.4	41.4	3.9	3	0.1	0.4	0.1	1.1	0.7	1.1	1.9	12.2	2.1	1.1	0.2		2.7	0.7	0.5	4.2	0.8	23.6	6.2	0.8	1.5	G6	2137.56	23.3379	8.5	25	5	42.2	Africa	Low Income
Serbia	0.0114529	99.3412	269.7	10.6	9.4	69	23.8	32.6	17.9	2.2	2.3		7.4	5.4	7.1	5.3	4.5	45.6	7.1	1.8	0.8	6.4	2.4	2.5	12.8	7.1	36.6	8.6	5.5	2.2	B2	11805.3	25.6168	17.9	38.7	29	55.2	Europe	Upper Middle Income
Sierra Leone	0.373841	21.2859	92.3	1	0.2	24.3	30.2	3.4	3.2	0.7	0.2	0.5	0.4	0.7	1	1.3	18.2	1.5	0.9	0	0.1	2	0.8	0.3	3.3	1.3	27.2	3.8	0.4	0.6	G6	1319.88	16.7331	6.2	14.2	18	38.2	Africa	Low Income		EOL
Singapore	0.0063166	74.4608	206.4	4.3	2.3	65.7	8.1	33.7	13.9	1.7	0.8	0.1	5.2	1.7	6	2.5	9.7	24.9	0.5	1.3	6.4	8.1	1.7	1.1	9.9	5.1	33.1	8.2	1.3	4.1	A1	70598.3	28.9532	5	33.1	14	100	Wester Pacific	High Income		EOL		APEC	ACD
Slovakia	0.0112236	83.1234	276.9	10.1	7.2	57.5	16.1	42.7	19	4	2		12.5	3.3	8.6	6.5	4.3	28.3	9.9	3.1	0.4	6.9	3.4	5.1	11.6	9.4	50	9.6	9.3	4	A1	24432.2	25.3262	23.4	17.8	23	54.7	Europe	High Income			OECD
Slovenia	0.0105212	105.499	296.3	10.7	5.8	66.5	10.5	37	15	3.9	1.7		11.1	2.7	6.7	5	4.9	33.9	16.2	3.2	0.2	7.7	2.1	4	10.4	8.8	82.9	10.4	10.8	7.3	A1	27563.7	27.0405	23.2	21.3	21	50	Europe	High Income			OECD
Solomon Islands	0.0564912	44.3689	116.3	1.5	0.7	47.6	28.5	6.9	10.2	0.4	0.7		0	0.7	4.3	3.6	11.4	7.6	0.6	1.2		0.7	0.2	0.4	10.1	0.9	11.3	2		6.8	G6	1751.22	22.5908	26.1	35.1	25	20	Wester Pacific	Low Middle Income		EOL
Somalia	0.375525	36.1132	139.1	2.1	1.8	40.6	33.4	8	4.3	1.2	1	1.7	1.8	1.2	4.7	3.5	3.7	2.9	0.7	1.2	1.9	4.4	10.5	0.9	7.5	1.9	19	6.3	0.4	2.7	G6		21.0509	3.9			37.3	Eastern Mediterranean	Low Income	AW
South African Republic	0.232517	51.8147	187.1	4.4	1.7	41.5	31.7	11.9	6.9	0.6	0.9	5.3	1.2	2.8	3.3	4.1	4.8	18.5	4.5	2	0.2	4.8	9.9	2.7	5.5	4.7	67.9	5.1	0.6	1.2	D3	11842.4	22.0342	24.1	46.9	12	62.2	Africa	Upper Middle Income		EOL				SADC
Spain	0.00842122	88.1283	249	13.9	5.1	67.3	7.8	33.1	11.6	1.7	2.3	0.5	7.9	4.1	6.5	4.7	5.9	30.3	6.9	2.3	0.5	7.5	2.4	2.1	7.7	6.3	65.2	7.8	3.5	3.4	B2	32350.5	30.4199	22.1	30.5	26	78.4	Europe	High Income			OECD
Sri Lanka	0.0322354	32.5858	94.8	1.8	2.1	30.9	13.1	3.7	1.5	0.6	1.1		0.9	1.7	4.7	10.3	3.2	6.2	0.1	0.9	0.4	2	5.6	5.2	5.8	0.6	3	5.8	0.4	3.3	D6	7418.84	26.3047	4.8	23.8	9	18.3	South-East Asia	Low Middle Income		EOL			ACD
Sudan	0.218056	24.4683	91.1	2.3	1.6	27.8	7.9	4.6	2.4	0.5	1	0.4	1.5	1.2	4.5	3	4.5	2	0.7	0.9	2.3	6.4	5.2	1.3	6.4	1.1	10.3	1.8	0.7	2	F6	3215.56	23.5383	6.3			33.1	Eastern Mediterranean	Low Middle Income	AW	EOL
Suriname	0.04571	53.9542	159.6	3.1	4	41.4	38	16.7	4	0.8	0.5		1.6	1.2	4.4	0.8	6.8	12.8	0.5	3.4	1.9	5.1	0.8	1.1	8.6	4.7	37.9	5	1.1	1.7	G3	14034.8	25.1492	23.4			66.3	Americas	Upper Middle Income
Swaziland	0.247718	39.7404	115.3	1.9	0.4	10.5	53.1	2.3	5.3		0.2	19.2	0.2	2.1	0.6	1.8	10.1	3	0.6	0		1.7	5.9	0.8	2.5	0.6	17.4	2.1	0.5	0.6	D6	5743.11	23.3708	15.9	36.8	5	21.5	Africa	Low Middle Income		EOL				SADC
Sweden	0.00763561	79.3429	270	10.3	9.8	80.4	7.4	29.2	13.5	1.7	1.6	0.1	6.4	1	7.1	3.5	2.5	19.1	18	3	0.2	8.5	2.3	1.7	7.5	4.8	119	3.7	7	3	A2	41727.2	30.1978	18.8	28.7	11	85.1	Europe	High Income			OECD
Switzerland	0.0071555	96.1416	287	12.2	5.2	83.1	3.6	29.4	12.6	1.8	2.7	0.4	6.5	1.7	8	4.9	5.2	27.3	20.3	3.5	0.4	10.3	3.8	3.5	7.9	6.5	107.2	4.2	12.1	5	B2	51321.5	30.692	17.8		19	73.7	Europe	High Income			OECD
Syrian Arab Republic	0.0246238	37.8064	145.9	9.6	4.9	52.5	2.6	16.2	3.3	1.7	2.1	0.3	3.1	4.6	6.4	2	4.1	15.1	0.4	1.7	0.8	6.3	1	0.5	4.8	3.5	11.9	5.6	1.4	3.3	G6		26.0666	21.3			55.7	Eastern Mediterranean	Low Middle Income	AW
Tajikistan	0.0664973	35.8701	119.1	3	3.9	20.4	9.9	5.5	12.2	0.1	1.3	0.1	1.4	1.8	1.8	2.7	6.6	7.7	1	0.2	0.1	3.9	14.7	1.4	2	2	2.3	21.7	0.8	0.1	G3	2067.6	24.7415	12.1			26.5	Europe	Low Middle Income					ACD
Tanzania	0.205262	33.7755	123.7	3.2	0.3	19.4	54	4.8	1.5	0.1	0.3	14.5	0.2	2.4	1.2	5.5	2.1	0.7	1.6	0.1	1.8	1.7	9.2	1.2	2	0.2	34.6	3.1		0.6	E6	2099.54	22.5076	5.6	6.9		28.1	Africa	Low Income		EOL				SADC
Thailand	0.0299395	57.2752	137.5	2.7	2.2	29.3	17.8	12.4	3.9	3	0.4		1.2	1.3	5.1	4	22.3	20.9	0.4	0.8	2.1	4.5	2.5	1.4	5.9	2.1	7.2	3.1	0.6	4	B3	12562.3	27.1842	6.7	14.8	17	44.1	South-East Asia	Upper Middle Income				APEC	ACD
The Gambia	0.178295	15.8459	68.2	0.8	0.7	9.8	26.1	1.3	1.1		0.2	0.3		0.2		0.7	25.8	2.4	0.9	0		3.1	0.5	0	1.2	1	6.7	1.7		0.7	D6	1633.36	21.5805	9	21.5	11	56.3	Africa	Low Income		EOL
The Netherlands	0.00890003	103.206	304.8	8.2	5	99	6.8	40.2	12.4	1.8	2.4	0.2	8.8	2.4	6.9	4.7	1.6	37.2	19.4	3.5	0.3	10.9	6.3	2	6.8	6.3	83.4	5.6	8.7	2.5	A2	44743	29.4676	18	15.5	19	87.1	Europe	High Income			OECD
Timor-Leste	0.0816099	27.0878	165.4	3.5	2.2	32.6	13.3	13.4	9.3	2.5	0.6		2.1	2.8	4.5	5.6	7.6	31	1.7	1.5	1.2	5.4	1.7	5.4	5.1	3.9	16.5	2.3	0.5	4.5	G6	1741.18	21.0142	1.7			29.5	South-East Asia	Low Middle Income
Togo	0.171125	28.816	91.1	1.8	0.2	27.2	21.5	3.8	4.1	0.1	0.6	1.1	0.6	1.1	1.1	2.3	12.5	1.4	1	0.1	0.5	3.9	3	0.3	5	1.3	14.6	5.8	0.6	1.1	F6	1220.81	22.648	6.5	10.4	4	37.5	Africa	Low Income
Trinidad and Tobago	0.0459494	60.1508	210.9	3.3	2.3	56.9	24.5	23.5	14.6	1.1	1.7		2.3	2.3	4	2.8	2.4	12.2	1.3	3.3	1	6	0.9	1.6	10.6	6.1	123.9	4.4	0.6	2.1	D2	28727.9	24.0608	27	41.5	17	9.1	Americas	High Income		EOL
Tunisia	0.0287413	37.7329	110.6	8.3	2.1	31.8	4.8	10.9	3.3	2.1	1.9	0.5	2.2	3.1	3.9	2.1	1.1	16	0.5	1.3	2.3	5.1	0.5	0.7	4.2	2	11.3	4.2	0.5	2	C6	10200.3	25.9602	24.6	23.5	26	65.9	Eastern Mediterranean	Low Middle Income	AW
Turkey	0.0260834	65.4284	205.1	15.2	6.1	39.1	4.3	16.6	10.1	1.8	2.1	0.3	5.6	4	5.8	2.1	3.2	34.7	2.1	2.9	1	6.8	3.6	0.6	6.3	4.5	40.6	14.2	3.2	10.9	C6	16193.4	26.4764	27	32.8	24	70.7	Europe	Upper Middle Income			OECD
Turkmenistan	0.0682188	52.5573	144	3.5	5.4	26.8	13.1	9	6.1	0.1	1.5	0.1	1.8	4.5	2.9	5.6	6.8	12.7	1.2	0.2	0.3	3.9	19.7	2.3	2.6	2.1	2.1	18.2	1.2	0.1	G2	9828.72	24.1648	17.6			48.4	Europe	Upper Middle Income
Uganda	0.223881	40.1411	169.7	0.9	2	27.5	44.4	7.1	4	0.1	1.4	16.1	1.2	1	4	3.5	7.9	2.7	1.8	2	1.8	5.8	17.1	0.8	6.9	2.1	48.2	5.1	0.3	1.5	C6	1484.56	21.6144	3.7		6	14.5	Africa	Low Income		EOL
Ukraine	0.023069	76.9784	192.9	6	4.5	41.3	16.6	23.4	16.6	1.2	2.3	0.1	7.5	3.6	5.7	5.1	2.1	22.2	4	1.1	0.3	3.1	2.5	2.4	10.7	5.9	20.3	14.3	2.5	4.5	A2	7685.57	24.5508	18.7	12.2	25	68.7	Europe	Low Middle Income
United Arab Emirates	0.0132565	19.951	92.5	4.3	2.6	39.2	9.5	8.5	6	1.4	0.9	0.1	2.3	1.9	3.7	2.1	3.4	9.4	0.2	1.7	0.8	5.8	2	1	6.4	2.9	10	4.8	0.4	2.4	D6	55498.1	25.7915	34.5	38.4		84.1	Eastern Mediterranean	High Income	AW				ACD
United Kingdom	0.0102209	85.956	272.9	5.8	5.3	95	7.1	30.2	13.9	0.5	2.3	0.2	8.2	1.9	7.5	4.6	3.2	30	14.6	3.5	0.4	10.1	6.5	2.2	11.7	6.3	73.2	4.7	6.8	3.2	A1	35920	28.5173	25.5	37.3	14	81.3	Europe	High Income		EOL	OECD
United States of America	0.014864	101.35	318	11.6	5.3	92.9	6.6	25	19.5	1.6	2.5	0.3	12	2.5	8.6	5.2	6.1	38.4	14.3	3.6	0.5	12.3	3.2	2.6	8	7.5	98.2	3.9	5	13.2	A1	48374.1	29.2581	31.2	32.4	14	80.8	Americas	High Income		EOL	OECD	APEC
Uruguay	0.0205507	72.1468	251	8.5	5	69.8	18.9	29.5	9.5	3.3	1.7	0.2	9.4	3.5	5.8	3.6	1.7	27.4	4.1	2.2	0.3	8.6	5.4	2	8.4	7.7	60.6	10	5.5	4.4	A2	16748.9	27.4295	23.8	31.7	20	94.4	Americas	High Income
Uzbekistan	0.0479866	37.1124	99.7	2.3	3.7	27.1	13.5	5.3	5.8	0.1	0.6	0.2	1.2	4.4	3.5	3	5.2	8	0.8	0.1	0.3	2.1	6	1.6	2.1	1.6	2	12.5	0.7	0.2	G2	4100.48	25.4929	13.6	19.2	10	36.2	Europe	Low Middle Income					ACD
Vanuatu	0.0385685	39.6895	107.8	1.4	1.6	31.8	19.2	6.5	10.2	0.8	1.1			1.6	4.7	3.8	15.1	9.6	1.1			1.5		0.8	4.2	0.8	4.7	3.3		10.1	D6	2888.8	23.8394	33.3	8.4	11	24.6	Wester Pacific	Low Middle Income		EOL
Venezuela	0.0269113	51.4646	150	3.7	3.5	41.2	32.8	10.7	5.4	1.1	1	0.2	2.7	4.4	4	2.9	3.6	16	1.1	1.8	0.3	4	1.2	0.9	5.1	3.6	35.8	9.6	0.9	1.6	G1	16201.8	27.2624	23.3			88.8	Americas	Upper Middle Income
Viet Nam	0.0353697	62.7402	140.4	1.1	3.1	23	10.6	10.1	5.4	0.5	0.3	0.1	0.9	1.5	4.3	2.4	24.6	25.2	0.2	0.5	5.4	3	3.1	1.5	2.6	1	3.4	16.3	0.2	2.5	E4	4395.51	28.7866	2.6	23.9	17	30.4	Wester Pacific	Low Middle Income				APEC	ACD
Yemen	0.108312	24.5206	80.4	1.8	4	27.4	3.1	4.5	0.1	0.1	2.2	0.2	0.6	2.2	5.6	2.2	2.9	3.8	0.3	0.1	1.5	4.9	4.3	0.6	3.8	2	2.7	4	0.1	2.3	E6	4442.5	22.9673	15.7		18	31.7	Eastern Mediterranean	Low Middle Income	AW
Zambia	0.313452	41.8609	136.2	2.8	1.3	22.4	58	4.8	3.3	0.5	0.7	19.5	0.7	1	1.9	2.3	3.2	1.8	0.9	0.9	1.1	4.6	9.1	0.5	4	1.6	21.9	4.4	0.4	1.2	E6	3381.03	20.059	7.1	20.5	9	38.7	Africa	Low Middle Income		EOL				SADC
Zimbabwe	0.236491	44.8407	190.3	2.9	1.5	28.5	56.4	8.8	9.1	0.8	0.4	34.3	1.3	1.4	1.6	1.9	6.9	4.9	1.6	2.1	1	7.8	9.6	0.1	6.6	3.7	37.3	8	0.3	1.9	C6	1454.22	25.3587	9.7	22.4	10	33.2	Africa	Low Income		EOL				SADC
